# Supplementary material for: A Novel Phage Infecting Alteromonas Represents a Distinct Group of Siphophages Infecting Diverse Aquatic Copiotrophs
Source: mSphere. 2021 Jun 9;6(3):e00454-21. doi: 10.1128/mSphere.00454-21 (PMC8265664; doi:10.1128/mSphere.00454-21)
Supplement: DATA SET S1 [file msphere.00454-21-sd001.xlsx]

## Sheet: Sheet1
Genome	Order	Family	Genus	VC Subcluster	VC Subcluster Size	Quality	Adj P-value	Topology Confidence Score	Genus Confidence Score
Paracoccus phage vB_PmaS-R3	Caudovirales	Siphoviridae	Unassigned	VC_1_0	12	0.683	1	0.683	1
Rhodobacter phage RcSpartan	Caudovirales	Siphoviridae	Titanvirus	VC_1_0	12	0.683	1	0.683	1
Rhodobacter phage RcTitan	Caudovirales	Siphoviridae	Titanvirus	VC_1_0	12	0.683	1	0.683	1
Acinetobacter phage Loki	Caudovirales	Siphoviridae	Lokivirus	VC_1_0	12	0.683	1	0.683	1
Pseudomonas phage 73	Caudovirales	Siphoviridae	Septima3virus	VC_1_0	12	0.683	1	0.683	1
Pseudomonas phage vB_PaeS_SCH_Ab26	Caudovirales	Siphoviridae	Septima3virus	VC_1_0	12	0.683	1	0.683	1
Burkholderia phage vB_BceS_KL1	Caudovirales	Siphoviridae	Septima3virus	VC_1_0	12	0.683	1	0.683	1
Pseudomonas phage PaMx42	Caudovirales	Siphoviridae	Septimatrevirus	VC_1_0	12	0.683	1	0.683	1
Acinetobacter phage IMEAB3	Caudovirales	Siphoviridae	Lokivirus	VC_1_0	12	0.683	1	0.683	1
Pseudomonas phage vB_Pae-Kakheti25	Caudovirales	Siphoviridae	Septima3virus	VC_1_0	12	0.683	1	0.683	1
Stenotrophomonas phage vB_SmaS-DLP_2	Caudovirales	Siphoviridae	Septimatrevirus	VC_1_0	12	0.683	1	0.683	1
Pseudomonas phage PaMx25	Caudovirales	Siphoviridae	Np1virus	VC_3_0	2	0.1012	0.95498	0.0966	1
Pseudomonas phage NP1	Caudovirales	Siphoviridae	Np1virus	VC_3_0	2	0.1012	0.95498	0.0966	1
Alteromonas phage vB_AcoS-R7M	Unassigned	Unassigned	Unassigned	VC_3_1	5	0.1575	0.999988	0.1575	1
Vibrio phage vB_VhaS-tm	Unassigned	Unassigned	Unassigned	VC_3_1	5	0.1575	0.999988	0.1575	1
Vibrio phage VpKK5	Caudovirales	Siphoviridae	Unassigned	VC_3_1	5	0.1575	0.999988	0.1575	1
Vibrio phage 1.117.O._10N.261.45.E9	Unassigned	Unassigned	Unassigned	VC_3_1	5	0.1575	0.999988	0.1575	1
Pantoea phage vB_PagS_Vid5	Caudovirales	Siphoviridae	Vidquintavirus	VC_3_1	5	0.1575	0.999988	0.1575	1
Escherichia phage Seurat	Caudovirales	Siphoviridae	Seuratvirus	VC_3_2	3	0.2232	0.998247	0.2228	1
Escherichia phage slur01	Caudovirales	Siphoviridae	Seuratvirus	VC_3_2	3	0.2232	0.998247	0.2228	1
Escherichia phage CAjan	Caudovirales	Siphoviridae	Seuratvirus	VC_3_2	3	0.2232	0.998247	0.2228	1
Enterobacteria phage 9g	Caudovirales	Siphoviridae	Nonagvirus	VC_3_3	5	0.401	1	0.401	1
Enterobacteria phage JenK1	Caudovirales	Siphoviridae	Nonagvirus	VC_3_3	5	0.401	1	0.401	1
Enterobacteria phage JenP1	Caudovirales	Siphoviridae	Nonagvirus	VC_3_3	5	0.401	1	0.401	1
Enterobacteria phage JenP2	Caudovirales	Siphoviridae	Nonagvirus	VC_3_3	5	0.401	1	0.401	1
Salmonella phage SE1 (in:Nonagvirus)	Caudovirales	Siphoviridae	Nonagvirus	VC_3_3	5	0.401	1	0.401	1
Rhizobium phage RHEph04	Caudovirales	Myoviridae	Rheph4virus	VC_45_0	2	0.3633	0.952719	0.3461	1
Rhizobium phage RHEph06	Caudovirales	Myoviridae	Kleczkowskavirus	VC_45_0	2	0.3633	0.952719	0.3461	1
Burkholderia phage BcepGomr	Caudovirales	Siphoviridae	Unassigned
Pseudomonas phage PaMx74	Caudovirales	Siphoviridae	Pamx74virus
Dinoroseobacter phage vB_DshS-R5C	Caudovirales	Siphoviridae	Nanhaivirus
Pseudomonas phage PaMx28	Caudovirales	Siphoviridae	Pamx74virus
Pseudomonas phage vB_PaeS_PAO1_Ab18	Caudovirales	Siphoviridae	Ab18virus
Pseudomonas phage PaMx11	Caudovirales	Siphoviridae	Ab18virus
Alphaproteobacteria virus phiJl001	Caudovirales	Siphoviridae	Yuavirus
Pseudomonas phage PMBT14	Caudovirales	Siphoviridae	Unassigned
