# Supplementary material for: A Novel Phage Infecting Alteromonas Represents a Distinct Group of Siphophages Infecting Diverse Aquatic Copiotrophs
Source: mSphere. 2021 Jun 9;6(3):e00454-21. doi: 10.1128/mSphere.00454-21 (PMC8265664; doi:10.1128/mSphere.00454-21)
Supplement: DATA SET S2 [file msphere.00454-21-sd002.xlsx]

## Sheet: Sheet1
Phage name	Morphotype	Genus	Host	Origin	Length (bp)	G+C (%)	Accession #	% sequence similarity*	% Aligned*	Reference
vB_AcoS-R7M	B2	Amoyvirus	Alteromonas confluentis	Surface seawater of Xiamen coast, China	56163	45.6	MT345684.1	100	100	This study
PaMx25	B2	Nipunavirus	Pseudomonas aeruginosa	Sewage sample collected from Central Mexico	57899	58.6	JQ067084.3	n/a	n/a	Flores V, Sepúlveda-Robles O, Cazares A, Kameyama L, Guarneros G. 2017. Comparative genomic analysis of Pseudomonas aeruginosa phage PaMx25 reveals a novel siphovirus group related to phages infecting hosts of different taxonomic classes. Arch Virol 162:2345-2355.
NP1	B2	Nipunavirus	Pseudomonas aeruginosa	Local sewage treatment plant(Atlanta, GA, USA)	58566	58.4	KX129925.1	n/a	n/a	Chaudhry WN, Concepción-Acevedo J, Park T, Andleeb S, Bull JJ, Levin BR. 2017. Synergy and order effects of antibiotics and phages in killing Pseudomonas aeruginosa biofilms. PLoS One 12:e0168615.
JG012	-	Nipunavirus	Pseudomonas aeruginosa	-	58359	58.4	KX898399.1	n/a	n/a	-
JG054	-	Nipunavirus	Pseudomonas aeruginosa	-	57839	57.6	KX898400.1	n/a	n/a	-
Quinobequin-P09	B2	Nipunavirus	Pseudomonas aeruginosa	Charles River, Cambridge, MA, USA	58277	58.3	MN504636.1	n/a	n/a	Hutinet G, Kot W, Cui L, Hillebrand R, Balamkundu S, Gnanakalai S, Neelakandan R, Carstens AB, Fa Lui C, Tremblay D, Jacobs-Sera D, Sassanfar M, Lee YJ, Weigele P, Moineau S, Hatfull GF, Dedon PC, Hansen LH, de Crécy-Lagard V. 2019. 7-Deazaguanine modifications protect phage DNA from host restriction systems. Nat Commun 10:5442.
1.117.O. 10N.261.45.E9	-	-	Vibrio breoganii	Canoe Cove, Nahant, MA, USA	55794	49.5	MG592491.1	n/a	n/a	Kauffman KM, Hussain FA, Yang J, Arevalo P, Brown JM, Chang WK, VanInsberghe D, Elsherbini J, Sharma RS, Cutler MB, Kelly L, Polz MF. 2018. A major lineage of non-tailed dsDNA viruses as unrecognized killers of marine bacteria. Nature 554:118-122.
VpKK5	B2	-	Vibrio parahaemolyticus	Coastal sand sediment of Malaysia	56637	51.3	KM378617.2	n/a	n/a	Lal TM, Sano M, Ransangan J. 2016. Genome characterization of a novel vibriophage VpKK5 (Siphoviridae) specific to fish pathogenic strain of Vibrio parahaemolyticus. J Basic Microbiol 56:1-17.
vB_VhaS-tm	B2	-	Vibrio harveyi	Oyster tissue sample	59742	46.6	KX198614.1	71.39	1.85	Wang Y, Barton M, Elliott L, Li X, Abraham S, O'Dea M, Munro J. 2017. Bacteriophage therapy for the control of Vibrio harveyi in greenlip abalone (Haliotis laevigata). Aquaculture 473:251-258.
JenK1	-	Nonagvirus	Escherichia coli	Camel fecal sample	60747	43.9	KP719134.1	n/a	n/a	Carstens AB, Kot W, Hansen LH. 2015. Complete genome sequences of four novel Escherichia coli bacteriophages belonging to new phage groups. Genome announcements 3:e00741-15.
JenP1	-	Nonagvirus	Escherichia coli	pig fecal sample	60754	43.2	KP719132.1	n/a	n/a
JenP2	-	Nonagvirus	Escherichia coli	pig fecal sample	59802	43.2	KP719133.1	n/a	n/a
9g	B2	Nonagvirus	Escherichia coli	Horse feces	56702	43.9	KJ419279.1	n/a	n/a	Kulikov EE, Golomidova AK, Letarova MA, Kostryukova ES, Zelenin AS, Prokhorov NS, Letarov AV. 2014. Genomic sequencing and biological characteristics of a novel Escherichia coli bacteriophage 9g, a putative representative of a new Siphoviridae genus. Viruses 6:5077-92.
SE1	-	Nonagvirus	Salmonella enterica	-	60030	43.4	KY926791.1	n/a	n/a	-
BRET	B2	Nonagvirus	Escherichia coli	intestine sample of chicken	59550	43.4	MK165087.1	n/a	n/a	Ngazoa-Kakou S, Shao Y, Rousseau GM, Addablah AA, Tremblay DM, Hutinet G, Lemire N, Plante P-L, Corbeil J, Koudou A, Soro BK, Coulibaly DN, Aoussi S, Dosso M, Moineau S. 2019. Complete genome sequence of Escherichia coli siphophage BRET. Microbiology Resource Announcements 8: e01644-18.
vB_EcoS_HdK1	B2	Nonagvirus	Escherichia coli	chicken dung	64059	44.1	MK373794.1	n/a	n/a	Korf IHE, Meier-Kolthoff JP, Adriaenssens EM, Kropinski AM, Nimtz M, Rohde M, van Raaij MJ, Wittmann J. 2019. Still Something to Discover: Novel Insights intoEscherichia coli Phage Diversity and Taxonomy. Viruses 11.
vB_EcoS_HdSG1	B2	Nonagvirus	Escherichia coli	chicken dung	63595	43.9	MK373795.1	n/a	n/a
vB_EcoS_SP8	B2	Nonagvirus	Escherichia coli	waste water from pig farming	57585	43.3	MT682705.1	n/a	n/a	Ferreira A, Oliveira H, Silva D, Almeida C, Burgan J, Azeredo J, Oliveira A. 2020. Complete genome sequences of eight phages infecting enterotoxigenic Escherichia coli in swine. Microbiol Resour Announc 9:e00858-20.
vB_KppS-Eggy	B2	Nonagvirus	Klebsiella pneumoniae	Sewage anoxic sludge	60681	49.6	LR881076.1	n/a	n/a	Townsend EM, Kelly L, Gannon L, Muscatt G, Dunstan R, Michniewski S, Sapkota H, Kiljunen SJ, Kolsi A, Skurnik M, Lithgow T, Millard AD, Jameson E. 2021. Isolation and Characterization of Klebsiella Phages for Phage Therapy. Phage (New Rochelle) 2:26-42.
vB_KppS-Pokey	-	Nonagvirus	Klebsiella pneumoniae	Sewage anoxic sludge	61345	49.3	LR881077.1	n/a	n/a
vB_KppS-Raw	-	Nonagvirus	Klebsiella pneumoniae	Raw sewage	60681	49.6	LR880964.1	n/a	n/a
Seurat	-	Seuratvirus	Escherichia coli	Sewage sample (TX, USA)	56776	44.6	KM236243.1	n/a	n/a	Doan DP, Lessor LE, Hernandez AC, Everett GFK. 2015. Complete genome sequence of enterotoxigenic Escherichia coli siphophage Seurat. Genome announcements 3:e00044-15.
slur01	-	Seuratvirus	Escherichia coli	Slurry sample from a dairy farm in the UK	61235	44.4	LN881725.1	n/a	n/a	Smith R, O'Hara M, Hobman JL, Millard AD. 2015. Draft genome sequences of 14 Escherichia coli phages isolated from cattle slurry. Genome Announc 3:e01364-15.
CAjan	-	Seuratvirus	Escherichia coli	rat feces	59670	44.7	KP064094.1	n/a	n/a	Carstens AB, Kot W, Hansen LH. 2015. Complete genome sequences of four novel Escherichia coli bacteriophages belonging to new phage groups. Genome announcements 3:e00741-15.
SD04	-	Seuratvirus	Aeromonas schubertii	Channamaculata pond	59646	44.7	MH230177.1	n/a	n/a	-
Greed	-	Seuratvirus	Escherichia coli	human bladder microbiota	60042	44.6	KX534337.1	n/a	n/a	Malki K, Sible E, Cooper A, Garretto A, Bruder K, Watkins SC, Putonti C. 2016. Seven bacteriophages isolated from the female urinary microbiota. Genome Announc 4:e01003-16.
Skure	-	Seuratvirus	Escherichia coli	wastewater	59463	44.6	MK672798.1	n/a	n/a	Olsen NS, Forero-Junco L, Kot W, Hansen LH. 2020. Exploring the remarkable diversity of culturable Escherichia coli phages in the Danish wastewater environment. Viruses 12:986.
vB_Eco_SLUR25	-	Seuratvirus	Escherichia coli	Slurry sample from a dairy farm in the UK	58998	44.8	LT907986.1	n/a	n/a	-
vB_Eco_SLUR26	-	Seuratvirus	Escherichia coli	Slurry sample from a dairy farm in the UK	60165	44.5	LR025198.1	n/a	n/a	-
vB_Eco_SLUR63	-	Seuratvirus	Escherichia coli	Slurry sample from a dairy farm in the UK	58998	44.8	LR025196.1	n/a	n/a	-
vB_Eco_SLUR75	-	Seuratvirus	Escherichia coli	Slurry sample from a dairy farm in the UK	59880	44.7	LR025197.1	n/a	n/a	-
vB_Eco_SLUR76	-	Seuratvirus	Escherichia coli	Slurry sample from a dairy farm in the UK	60165	44.5	LR025195.1	n/a	n/a	-
vB_PagS_Vid5	B2	Vidquintavirus	Pantoea agglomerans	Amelanchier spicata	61437	36.4	MG948468.1	n/a	n/a	Šimoliūnas E, Šimoliūnienė M, Kaliniene L, Zajančkauskaitė A, Skapas M, Meškys R, Kaupinis A, Valius M, Truncaitė L. 2018. Pantoea bacteriophage vB_PagS_Vid5: a low-temperature siphovirus that harbors a cluster of genes involved in the biosynthesis of archaeosine. Viruses 10:583.
Morphotype B2: siphoviruses with elongated heads
*The data were determined by BLASTN; n/a, no significant similarity was found using BLASTN.
